# Supplementary material for: Disease-modifying therapies and features linked to treatment response in type 1 diabetes prevention: a systematic review
Source: Commun Med (Lond). 2023 Oct 5;3:130. doi: 10.1038/s43856-023-00357-y (PMC10550983; doi:10.1038/s43856-023-00357-y)
Supplement: Supplementary file 2 — Supplementary Data 1 [file 43856_2023_357_MOESM2_ESM.xlsx]

## Sheet: Table 1 (main manuscript)
Table 1. Prevention Studies
Trial acronym	Population	Intervention	Multi-center?	Blinding	Primary Outcome	Follow-up duration	Positive?	Hazard ratio (95%CI) vs control
Primary Prevention Studies
Hummel 2011 21 (BABYDIET)	150 infants with a first-degree family history of T1D and high-risk HLA genotypes	Late (12 mo.) vs. early (6 mo.) gluten exposure	No	None	Aabs	3 yrs (range 3.0- 10.0)	No	1.3 (0.6‚3.0)
Vaarala 2012 29 (FINDIA)	1113 infants with high-risk HLA genotypes	· Whey-based hydrolyzed vs. cow's milk formula	Yes	Double	Aabs	n/a	· No	· 0.82 (0.38-1.7)
		· Insulin free whey-based vs. cow's milk formula					· Yes	· 0.24 (0.08-0.72)
Knip 2018 22 (TRIGR)	2159 infants with a first-degree family history of T1D and high-risk HLA genotypes	Extensively hydrolyzed casein formula vs. conventional formula	Yes	Double	Time to diabetes	11.5 yrs (Q1-Q3, 10.2-12.8	No	1.1 (0.8 to 1.5)
Secondary Prevention Studies
Näntö-Salonen 2008 25	264 infants with high-risk HLA genotype and their siblings with high-risk HLA and multiple Aab+	Intranasal daily recombinant human short-acting insulin vs. placebo	Yes	Double	Time to diabetes	Insulin: 1.7yrs (IQR 0.7-3.0)	No	· Infants: 1.2 (0.68-2.0)
						Placebo: 2.0 yrs (IQR 0.8-3.2)		· Infants + siblings: 0.98 (0.67-1.4)
Lampeter 1998 24 (DENIS)	55 Islet-cell Aab+ siblings of individuals with T1D	1.2 g/m2/day Endur-Amide (nicotinamide) vs. placebo	Yes	Double	Time to diabetes	2.1 yrs, maximum 3.8	No	0.79 (0.25-3.4)
Gale 2004 19 (ENDIT)	552 Islet-cell Aab+ relatives with nondiabetic OGTT	1.2 g/m2 po modified release nicotinamide x 5 years vs. placebo	Yes	Double	Time to diabetes	5 yrs (intended for all, but only reached by 88%)	No	1.1 (0.78, 1.5)
Skyler 2002 16 (DPT-1)	339 Islet-cell Aab+ first degree relatives with absence of low-risk HLA and low first phase insulin response or dysglycemia	0.25U/kg ultralente + annual 4-day continuous insulin infusion vs. no intervention	Yes	None	Time to diabetes	1345 days, IQR 784-1737	No	0.96 (0.69-1.3)
Skyler 2005 27	372 Islet-cell and insulin Aab + relatives with absence of low-risk HLA, higher first phase insulin response and normal OGTT	Oral insulin (7.5 mg/day) vs. placebo	Yes	Double	Time to diabetes	4.3 yrs (IQR: 928-1988 days)	No	0.76 (0.51‚1.1)
(DPT-1)
· Vehik 2011 30 (F/u)	· 303/372					· 9.1 years
· Butty 2008 17 (Precision)	· 638 from parenteral and oral insulin trials					· n/a
Krischer 2017 23	560 Multiple Aab+ relatives with insulin Aab + and high or low first phase insulin response	7.5 mg daily po recombinant human insulin vs. placebo	Yes	Double	Time to diabetes	2.7 yrs (IQR 1.5-4.7 yrs)	No	0.83 (0-1.07)
(TN07)
· Sosenko 2020 28 (Precision: DPT-1 and TN07)	· 208 with high DPTRS					· n/a		· DPT-1: 0.494 (0.26, 0.96) TN07: 0.70 (0.43, 1.2)
EldingLarsson 2018 18 (DiAPREV-IT )	50 Multiple Aab+ children with GAD Ab+	20 ug sc injections of GAD-Alum monthly x 2 vs. placebo	No	Double	Other: safety	4.92 years (range: 0.47-5.0)	n/a	0.77 (0.30, 1.9)
Herold 2019 20	76 Multiple Aab+ relatives with dysglycemia	14-day course of IV Teplizumab vs. placebo	Yes	Double	Time to diabetes	745 days (range 74-2683)	Yes	0.41(0.22-0.78)
(TN10)
· Sims 2021 26 (F/u)						· 923 days		· 0.457
Follow-up or precision studies describing a randomized trial that is already included in the table are listed as bulleted subheadings.

## Sheet: Supplementary Table 1
Supplementary Table 1. Studies in individuals with new or recent onset T1D (<1 year since diagnosis)
Follow-up or precision studies describing a randomized trial that is already included in the table are listed as bulleted subheadings.
Study ID	n	Intervention	Multi-center	Blinding	Primary Outcome(s)	Age range (years)	Positive?
Ergun-Longmire 2004 1	197	1 mg po insulin vs. 10 mg po insulin vs. placebo x 6-36 mo	Yes	Double	β Cell function	5-60	No
Enander 2018 2	54	48-72 hrs IV insulin vs. usual care	Yes	None	Not specified	2-17.99	No
Chaillous 2000 (Diabète Insuline Orale) 3	131	2.5 mg po human biogenetic insulin daily vs. 7.5 mg po insulin vs. placebo x 12 mo	Yes	Double	β Cell function	7-40	No
Pozzilli 2000 4 (IMDIAB VII)	80	5 mg daily po insulin x 12 mo vs. placebo	Yes	Double	HbA1c; Insulin dose; β Cell function	6-22	No
Crinò 2004 5 (IMDIAB IX)	64	25 mg/kg/d nicotinamide + 15 mg/kg/d vitamin E vs. 25 mg/kg/d nicotinamide x 2 yrs	Yes	Not Stated	β Cell function	4-18	No
Pitocco 2006 6 (IMDIAB XI)	70	Calcitriol vs. Nicotinamide	Yes	None	β Cell function	6-22	No
Pozzilli 1997 7 (IMDIAB IV)	84	15 mg/kg vitamin E vs. 25 mg/kg nicotinamide x 1 yr	Yes	Double	β Cell function	5-35	No
Coutant 1998 8	63	2.5mg/d linomide vs. placebo x 12 mo	No	Double	Not specified	10-20	n/a
Allen 1999 9	94	23106 colony forming units TICE BCG intradermal injection x 1 vs. placebo	Yes	Double	Incidence of remission	5-18	No
Keymeulen 2005 10	80	0.22 IU/kg/day ChAglyCD3 (otelixizumab) IV x 6 days vs. placebo	Yes	Double	β Cell function	12-39	Yes
· Keymeulen 2010 11 (follow-up)	· 73						Yes
· Demeester 2015 12 (precision)	· 80
Sherry 2011 13 (Protégé)	516	14 d full dose, 14 d low dose, or 6 d full dose IV teplizumab vs. placebo at wk 0 and wk 26	Yes	Double	HbA1c; Insulin dose	12-39	No
· Hagopian 2013 14 (follow-up)	· 462	· 24 mo follow-up			β Cell function		Yes
Herold 2013 15	63	14 d IV teplizumab vs. placebo	Yes	Double	β Cell function	12-39	Yes
Herold 2013 16 (AbATE)	83	14 d IV teplizumab, with repeat at 1 yr vs. placebo	Yes	None; Lab blinded	β Cell function	8-35	Yes
· Long 2016 17 (precision)	· 74
· Long 2017 18 (precision)	· 41
Aronson 2014 19 (DEFEND-1)	272	8 d IV otelixizumab (3.1 mg) vs. placebo, outcome at 12 months	Yes	Double	β Cell function	12-45	No
Ambery 2014 20 (DEFEND-2)	179	8 d course IV otelixizumab (3.1 mg) vs. placebo	Yes	Double	β Cell function	12-45	No
Pescovitz 2009 21	87	IV rituximab days 1, 8, 15, and 22 vs. placebo	Yes	Double	β Cell function	8-45	Yes
· Pescovitz 2014 22 (follow-up)	· 77				β Cell function at 24 months		No
· Herold 2011 23 (precision)	· 78
· Linsley 2019 24 (precision)	· 54
Ortqvist 2004 25	56	5-7.5 mg/kg/d po diazoxide vs. placebo x 24 mo	Yes	Double	β Cell function	7-17	Yes
Walter 2009 26	188	0.1 mg sc inj of altered peptide ligand NBI-6024 at baseline, wk 2 and 4, and then qmo vs. placebo x 24 mo	Yes	Double	β Cell function	12-35	No
Rother 2009 27	128	5,000 units/d or 30,0000 units/d po human recombinant IFN-alpha vs. placebo x 1 yr	Yes	Double	β Cell function	3-25	Yes
Gottlieb 2010 28	126	600mg/m2/d po mycophenolate mofetil (MMF) x 2 yrs, vs. MMF+1m/kg IV Daclizumab x 2, vs. placebo	Yes	Double	β Cell function	8-45	No
Wherrett 2011 29	145	20μg sc inj GAD-alum x 3 vs. GAD-alum x 2 /alum x 1 vs. alum x 3	Yes	Double	β Cell function	3-45	No
Ludvigsson 2012 30	334	20ug sc inj GAD-alum x 4,vs. 20ug sc GAD-alum x 2/placebo x 2 vs. placebo x 4	Yes	Double	β Cell function	10-20	No
Ludvigsson 2020 31 (DIABGAD )	64	450 d Vit. D + 90 d Ibuprofen + 20 μg sc inj GAD-alum x 2, vs. 40 μg GAD-alum, vs. Vit D +placebo+20 μg GAD-alum, vs. placebo	Yes	Double	Not specified	10-17.99	No
Ludvigsson 2021 32 (DIAGNODE-2)	109	4mg GAD-alum intralymphatic injection monthly x 3 + oral vitamin D (2,000 IE daily for 120 days) vs. placebo	Yes	Double	β Cell function	6-45	No
Orban 2011 33	112	10 mg/kg IV abatacept x 27 over two years vs. placebo	Yes	Double	β Cell function	6-45	Yes
· Orban 2014 34 (follow-up)	· 112	· 36 mo extended f/u (1 yr post tx cessation)
· Orban 2014 35 (precision)	· 87
· Cabrera 2018 36 (precision)	· 74
· Linsley 2019 37 (precision)	· 105
· Eichmann 2020 38 (precision)	· 59
Martin 2011 39 (DIATOR)	89	80 mg/d atorvastatin vs. placebo x 18 mo	Yes	Double	β Cell function	18-39	No
· Strom 2012 40 (precision)	· 89
Moran 2013 41	69	2mg/kg sc injection monthly canakinumab x 12 mo vs. placebo	Yes	Double	β Cell function	6-45	No
Moran 2013 41 (AIDA)	69	100 mg daily sc inj anakinra x 9 months vs. placebo	Yes	Double	β Cell function	6-45	No
Gitelman 2013 42 (START)	58	6.5 mg/kg IV ATG vs. placebo	Yes	Double blinded after 3 mo	β Cell function	12-35	No
· Gitelman 2016 43 (follow-up)	· 58	24-mo follow up					No
Ataie-Jafari 2013 44	61	0.25mcg- 0.5 mcg/d po Alfacalcidol vs. placebo x 6 mo	Yes	Single	β Cell function; insulin dose	8-15	Yes
Nafei 2017 45	75	2000IU/day Vit. D3 vs. usual care	No	None	Not specified	4-12	Yes
Buckingham 2013 46	68	Hybrid closed loop using the Medtronic MiniMed system for 72-96 hrs vs. usual care	Yes	Outcomes masked	Not specified	6-<46	No
Griffin 2014 47 (REPAIR-T1D)	68	50-100 mg po sitagliptin + 30-60 mg po lansoprazole x12 months vs. placebo	Yes	Double	β Cell function	11-36	No
Pozzilli 2020 48	67	Albiglutide sc injection 30 -50 mg weekly x 52 wks vs. placebo	Yes	Double	β Cell function	18-30	No
Haller 2018 49	89	2.5 mg/kg IV ATG vs. ATG + 6mg sc inj pegylated GCSF q2wks x 6 vs. placebo	Yes	Double	β Cell function	12-45	Yes
· Haller 2019 50 (follow-up)	· 89	· 24 mo extended f/u					Yes
Lebenthal 2019 51	70	60 mg/kg IV Alpha-1 Antitrypsin (Glassia) x 22 (52 wks), vs. 120 mg/kg x 22 vs. placebo	Yes	Double	β Cell function	8-25	No
Quattrin 2020 52 (T1GER)	84	Golimumab 0, 2 wk induction then q2wk maintenance inj vs. placebo x 52 wks	Yes	Double	β Cell function	6-21	Yes
vonHerrath 2021 53	308	12 mg/kg monoclonal anti-IL-21 antibody q6 weeks vs. daily liraglutide sc inj vs. anti-IL-21 + liraglutide vs. placebo x 54 wks	Yes	Double	β Cell function	18-45	Yes
Lagarde 2021 54	76	90 or 180 mg/kg IV human-derived alpha1-proteinase inhibitor wkly x 13 wks vs. 26 wks vs. placebo	Yes	Partial blinding	β Cell function	6-35	No
Kumar 2021 55	96	3 mo high dose po multi-strain probiotic vs. placebo	No	Double	HbA1c	2-12	Yes
Groele 2021 56	96	10^9 colony-forming units/day po L. rhamnosus GG and B. lactis Bb12 vs. placebo x 6 mo	n/a	Double	β Cell function	8-17	No
Gitelman 2021 57	67	400 mg po daily imatinib mesylate x 26 weeks vs. placebo	Yes	Double	β Cell function	18-45	Yes
Greenbaum 2021 58 (EXTEND)	163	8 mg/kg IV Tocilizumab monthly x 7 vs. placebo	Yes	Double	β Cell function	6-17	No
Diggins 2021 (T1DAL) 59 (precision)	26/49	15 mg alefacept IM qwk x 12; 12 wk off, qwk x 12 vs. placebo	Yes	Double	β Cell function	12-35	No
Christie 2002 60 (Precision)	97/188	Cyclosporin vs. placebo x12 mo	Yes	Double	n/a	10-35	n/a

## Sheet: Supplementary Table 2
Supplementary Table 2. Metabolic outcomes from studies in individuals with new or recent onset T1D.
*Studies with significant differences between a treatment group and placebo.
Study ID	n	Intervention	C-peptide AUC Analysis	Results (p value vs. control) (units in nmol/L or pmol/mL unless stated)
Enander 2 2018	54	IV insulin vs. usual care	Mean ± SD of 2 hr MMTT AUC	Usual Care: 23.9 ± 40.6 nmol/L*min
				IV insulin: 18.26 ± 16.45 (ns)
Sherry 2011 13(Protégé)*	516	14 d full dose x 2, 14 d low dose x 2, or 6 d full dose x 2 IV teplizumab vs. placebo	1 yr median (IQR) change from baseline in 4 hr MMTT AUC	Placebo: −0·14 (−0·30, 0·02) nmol/L*min
				14 d full dose: -0.06 (-0.25, 0.12), p =0.0486;
				14 d low dose: −0·13 (−0·33, 0·01);
				6 d full dose: -0.08 (-0.31, 0.11)
Hagopian 2013 14(f/u)*	516		2 yr mean change from baseline in 4-hr MMTT AUC adjusted for age group and baseline value	Placebo:-0.191;
				14 d full dose: -0.136, p=0.027;
				14 d low dose: -0.198, p=0.968;
				6 d full dose: -0.174, p=0.312
Herold 2013*15	63	IV teplizumab vs. placebo	12 mo mean (95% CI) 4 hr MMTT AUC	Placebo: 0.37 (0.32, 0.42);
				Teplizumab: 0.45 (0.40, 0.51), p=0.03
Herold 2013 16(AbATE)*	83	IV teplizumab, with repeat course at 1 yr vs. placebo	24 mo mean (95% CI) change in 4 hr MMTT ln(AUC + 1) adjusted for baseline value	Placebo: -0.46 (-0.57, -0.35);
				Teplizumab: -0.28 (-0.36,-0.20), p=0.002
Aronson 2014 (DEFEND-1) 19	272	IV otelixizumab vs. placebo	12 mo change in 2 hr MMTT AUC	Placebo: -0.2 ± 0.037;
				Otelixizumab: 0.025 ± 0.025 p=0.58
Ambery 2014 (DEFEND-2)20	179	IV otelixizumab vs. placebo	Difference in 12 mo change in 2 hr MMTT adjusted for age, continent, and baseline value	–0.09 (95% CI –0.17 to 0; P = 0.051)
Pescovitz 212009*	87	IV rituximab vs. placebo	12 mo mean (95% CI) 2 hr MMTT loge([mean AUC]+1) adjusted for age and sex.	Placebo: 0.47 (0.39, 0.55)
				Rituximab: 0.56 (0.50, 0.63), p=0.009
Pescovitz 2014 22(F/u)	77		24 mo mean (95% CI) 2 hr MMTT loge([mean AUC]+1) adjusted for age and sex.	Placebo: 0.336 (0.245‚ 0.433)
				Rituximab: 0.398( 0.326‚ 0.473), p=0.15
Walter 200926	188	NBI-6024 vs. placebo	24 mo mean ± SD 2 hr MMTT AUC	Placebo: 50 ± 45 pmol x min/ml;
				NBI-6024: 57 ± 71; p=0.5
Rother 2009*27	128	Human recombinant interferon-	Mean ± SD % 2 hr MMTT AUC loss from 0-12 months	Placebo: 56±29 %;
		(hrIFN-		5000 units hrIFN-
		) vs. placebo		: 29±54, p=0.017;
				30,000 units hrIFN-
				: 48±35, p=0.599
Gottlieb 2010 28	126	Mycophenolate mofetil (MMF), vs. MMF+ Daclizumab (DZB), vs. placebo	2 yr geometric mean (95%CI) 2 hr MMTT AUC	Placebo: 0.27 (0.18 ‚0.37);
				MMF: 0.25 (0.14 ‚ 0.37) p=0.41;
				MMF +DZB: 0.28 (0.19 ‚ 0.37) p=0.47
Wherrett 2011 29	145	GAD-alum x 3 vs. GAD-alum x2/ alum x 1 vs. alum x 3	Ratio (95% CI) of population mean from first 2 hr AUC of 4 hr MMTT adjusted for age, sex, and baseline C-peptide	GAD-alum ×3: 0.998 (0.779, 1.22), p = 0.98;
				GAD-alum ×2/alum ×1: 0.926 (0.720, 1.13), p = 0.50)
Ludvigsson 2012 30	334	GAD-alum x 4,vs. GAD-alum x 2 placebo x 2 vs. placebo	15 mo. mean estimated treatment ratio (95%CI) of change in 2 hr MMTT C-peptide AUC.	GAD x 4: 1.18 (0.955 - 1.458) p=0.13; GADx2/Placebo x 2: 1.149 (0.929 - 1.421), p=0.2
Ludvigsson 2021 (DIAGNODE-2)32	109	Intralymphatic GAD-alum + vitamin D (vs. placebo	Mean (95%CI) treatment effect ratio from 2 hr MMTT AUC	1.091 (0.845-1.408); p=0.5009
Orban 2011*33	112	Abatacept vs. placebo	2 year geometric mean (95%CI) of 2 hr MMTT AUC adjusted for age, sex, and baseline value	Placebo: 0.266 (0.171, 0.368)
				Abatacept: 0·375 (0.290, 0.465) (p=0.0029)
Orban 2014 34(f/u)*	112		36 mo population mean (95%CI) MMTT 2-h AUC, adjusted for age, sex, and baseline value	Placebo: 0.141 (0.071‚0.215);
				Abatacept: 0.217 (0.168‚0.268), p=0.046
Moran 201341	69	Canakinumab vs. placebo	12 mo mean (95%CI) difference in 2 hr MMTT AUC vs. placebo	0.01 (−0.11 to 0.14), p=0.86)
Moran 2013 41(AIDA)	69	Anakinra vs. placebo	9 mo mean (95%CI) difference in 2 hr MMTT AUC vs. placebo	0.02 (−0.09 to 0.15), p=0.71
Gitelman 2013 42(START)	58	ATG vs. placebo	12 mo mean change (95%CI) in 2 hr MMTT AUC	Placebo: −0.239 (−0.361,−0.118)
				ATG: −0.195 (−0.292, −0.098), p=0.591
Gitelman 432016 (f/u)	58		24 mo change in the mean (95% CI) 2 hr C-peptide AUC from 4 hr MMTT, adjusted for baseline value	Placebo: -0.32 (-0.473,0.174);
				ATG: -0.27 (-0.373,0.171), p=0.38
Buckingham 201346	68	Hybrid closed loop (HCL) vs. usual care	Geometric mean (95%CI) 2 hr MMTT AUC	Usual care: 0.52 (0.32‚0.75);
				HCL: 0.43 (0.34‚0.52) p=0.49
Griffin 2014 (REPAIR-T1D)47	68	Sitagliptin + lansoprazole vs. placebo	12 mo mean change (95%CI) in 2 hr MMTT AUC	Placebo: −253 (−383,−123) ;
				Sitagliptin+Lansoprazole: −229 (−316,−142), p=0.77
Pozzilli 202048	67	Albiglutide sc injection 30 -50 mg weekly x 52 wks vs. placebo	52 wk Difference in least squares means (95%CI) vs placebo for change in 2 hr MMTT AUC	0.04 (−0.13, 0.20) , p=0.6505
Haller 2018*49	89	Low-dose ATG vs. ATG + GCSF vs. placebo	12 mo geometric-like means (95%CI) 2 hr AUC of 4 hr MMTT adjusted for for sex, age, and baseline value.	Placebo: 0.406 (0.324, 0.494)
				ATG: 0.646 (0.547, 0.750), p = 0.0003
				ATG/GCSF: 0.528 (0.435, 0.627), p = 0.031)
Haller 2019 (f/u)*50	89		24 mo geometric-like means (95%CI) 2 hr AUC of 4 hr MMTT adjusted for for sex, age, and baseline value.	Placebo: 0.253 (0.177, 0.334)
				ATG: 0.5 (0.412, 0.594) p=0<0.001
				ATG+GCSF: 0.36 (0.281, 0.445)p=0.032
Lebenthal 201951	70	60 mg/kg IV Alpha-1 Antitrypsin (A1AT) x vs. 120 mg/kg x 22 vs. placebo	52 wk change in 2 hr MMTT AUC	Placebo: -0.34
				60mg/kg A1AT:- 0.55 p=0.677
				120mg/kg A1AT:- 0.29 p=0.822
Quattrin 2020 (T1GER)*52	84	Golimumab vs. placebo	Mean ± SD 52 wk 4 hr MMTT AUC	Placebo: 0.43±0.39;
				Golimumab: 0.64±0.42; p<0.001
vonHerrath 2021*53	308	Anti-IL-21 vs. liraglutide vs. combination vs. placebo	54 wk estimated mean (95%CI) treatment ratio based on change in 4 hr MMTT AUC	IL-21: 1.23 (0.97–1.57), p=0·093
				Liraglutide: 1.12 (0.87–1.42), p=0.38
				Combination: 1.48 (1.16–1.89), p=0.0017
Groele 202156	96	L. rhamnosus GG and B. lactis Bb12 vs. placebo	6 mo median (IQR) 2 hr MMTT AUC	Placebo: 3.30 (2.14; 4.56) ng/mL
				Treatment: 3.38 (2.24; 4.52), p=0.993
Gitelman 2021*57	67	Imatinib mesylate x 26 weeks vs. placebo	Mean difference (90% CI) 2 hr AUC from 4 hr MMTT adjusted for sex, baseline age, and baseline value	0.095 (–0.003 to 0.191), p=0.048
Greenbaum 2021 58(EXTEND)	81 pediatric	Tocilizumab vs. placebo	Wk 52 mean (95% CI) change in 2 hr MMTT AUC	Placebo: 0.391 (0.47,0.31)
				Tocilizumab: 0.33 (0.39,0.28), p=0.277

## Sheet: Supplementary Table 3
Supplementary Table 3. Papers with Precision Analyses
*Moran 2013 paper includes analyses from 2 trials
Study ID	Pre-specified?	Sub-group #	Multiple comp. corrected?	Features used to define subgroups	Smallest sample size	Outcome	Summary
Prevention
Knip 201861	Both	5	No	Age; Sex; Family History of T1D; Specific HLA genotype; Study site/geographic location	2	Time to T1D	No relationships with tx response to extensively hydrolyzed casein formula identified
Näntö-Salonen 200862	Not stated	4	No	Age; Aab #; Specific Aab; beta cell function measure	29	Time to T1D	No relationships with intranasal insulin tx response identified
Gale 200463	Pre-specified	5	No	Age; Sex; Aab #; Dysglycemia/AGT; beta cell function measure	11	Time to T1D	No relationships with nicotinamide tx response identified
Skyler 200264	Pre-specified	2	No	Dysglycemia/AGT	67	Time to T1D	No relationships with parenteral tx response identified
Skyler 200565	Not stated	1	n/a	Specific Aab	130	Time to T1D	Among participants with higher IAA titer, oral insulin tx associated with reduced risk of progression.
Vehik 201166		1	n/a	Specific Aab	130	Time to T1D	In 75% of original participants with median 9.1 yrs f/u, participants with higher IAA titer maintained tx effect until cessation of therapy, when effect dissipated.
Krischer 201767	Pre-specified	3	No	Aab #; Specific Aab; beta cell function measure	55	Time to T1D	IAA+ Participants with ICA+ or GADA and IA2A+ with low FPIR with significant tx response to oral insulin. No significant response in high FPIR group or if ICA+ and GADA or IA2A+.
Elding Larsson 201868	Pre-specified	3	No	Sex; Aab #; Dysglycemia/AGT	7	Time to T1D	No relationships with GAD sc inj tx response identified
Herold 201969	Pre-specified	12	No	Age; Sex; BMI; Specific HLA genotype; Specific Aab; beta cell function measure; glucose	8	Time to T1D	Significant effect of teplizumab vs placebo if: female, BMI >median, GADA+ positive or mIAA+, ICA-, ZnT8A-, or IA2A-, DR3-, DR4+, glucose> median, C-peptide AUC< median.
Prevention Precision
Butty 200870	Post-hoc	6	No	Specific HLA genotype, other genetic risk feature	5	Time to T1D	Enhanced effect of oral insulin in those with 1 but not 2 alleles for INS-23A SNP.
Sosenko 202071	Post-hoc	1	n/a	Diabetes progression risk score (DPTRS)	37	C-peptide measure; Time to T1D	For those with DPTRS >=6.75 oral insulin showed significant effect in DPT-1 and in combined data from TN and DPT-1 oral insulin studies.
New Onset
Greenbaum 202158	Both	2	No	Age; genetic risk feature	5	C-peptide measure	No relationships with tocilizumab tx response identified
Wherrett 201129	Both	9	No	Age; Sex; Specific HLA genotype; Specific Aab; beta cell function measure; HbA1c	not stated	C-peptide measure	No relationships with GAD sc x treattment response identified
Pescovitz 200921	Not stated	7	No	Age; Sex; Specific HLA genotype; Aab#; beta cell function measure; Insulin dose/regimen; HbA1c	11	C-peptide measure	No relationships with rituximab tx response identified
Martin 201139	Not stated	7	No	Age; BMI; Aab #; beta cell function measure Study site/geographic location	n/a	C-peptide measure	No relationships with atorvastatin tx response identified
Lebenthal 201951	Both	2	No	Age; beta cell function measure	1 (6% of 20 in placebo group for responder analysis)	C-peptide measure; HbA1c; insulin dose	No relationships with Alpha-1 Antitrypsin tx response identified
Griffin 201447	Pre-specified	5	No	Age; Sex; beta cell function measure; Insulin dose or regimen; HbA1c	n/a	C-peptide measure	No relationships with Sitagliptin + lansoprazole tx response identified
Gottlieb 201028	Not stated	6	No	Age; Sex; Aab #; beta cell function measure; Insulin dose/regimen; HbA1c	10	C-peptide measure	No relationships with Mycophenolate mofetil (MMF) +/- Daclizumab (DZB) tx response identified
Chaillous 20003	Not stated	2	No	Age; beta cell function measure	n/a	C-peptide measure	No relationships with oral human biogenetic insulin tx response identified
Buckingham 201346	Not stated	5	No	Age; Sex; beta cell function measure; HbA1c; DKA at dx	4	C-peptide measure	No relationships with hybrid closed loop tx response identified
Aronson 201419	Pre-specified	10	No	Age; Sex; BMI; Aab #; Specific Aab; beta cell function measure; Study site/geographic location; Insulin dose or regimen; HbA1c	n/a	C-peptide measure	No relationships with Otelixizumab tx response identified
Rother 200927	Post-hoc	1	n/a	Age	41	C-peptide measure	No relationships with oral interferon alpha tx response identified
Pozzilli 20004	Not stated	1	n/a	Age		C-peptide measure; time to Aab+	No relationships with oral insulin tx response identified
Sherry 201113	Pre-specified	3	No	Age; Study site/geographic location; Duration of dx	31	HbA1c	For 14-day full dose teplizumab, % participants with A1c <7% and lower insulin doses higher in 8-11 year olds, US participants, and participants randomized within 6 wks of dx
Hagopian 201372	Pre-specified	6	No	Age; beta cell function measure; Insulin dose/regimen; HbA1c; Study site/geographic location; Duration of dx		C-peptide measure	For 14-day full dose teplizumab, 2-yr adjusted mean change in C-peptide AUC showed tx effect in participants in US, randomized in 6 wks from dx, or with baseline A1c<7.5%, insulin dose<0.4 u/kg/day, C-peptide >0.65 or >0.2, or if in the 8-17 yr old age category
					31
Orban 201133	Pre-specified	7	No	Age; Sex; Specific HLA genotype; beta cell function measure; Insulin dose/regimen; HbA1c; race	n/a	C-peptide measure	DR3+ participants with better ratio of abatacept tx effect while nonwhite participants with worse ratio of tx effect.
Orban 201434	Pre-specified	8	Yes	Age; Sex; Race; beta cell function measure; Insulin dose/regimen; HbA1c; Specific HLA genotype;	3	C-peptide measure	Significant impact of white race and DR3+ status to improve 3-yr C-peptide AUC ratio of tx effect for abatacept vs. placebo, although race effect may be spurious due to small sample size (n=3 in placebo group).
Moran 201341*	Pre-specified	9	No	Age; Sex; BMI; Specific HLA genotype; beta cell function measure; Insulin dose or regimen; ethnicity, T1D duration	11	C-peptide measure	Participants with lower tertile of baseline C peptide in the canakinumab-treated group had significantly lower C-peptide concentrations at 1 year
Moran 201341	Pre-specified	9	No	Age; Sex; BMI; Specific HLA genotype; beta cell function measure; Insulin dose/regimen; ethnicity, diabetes duration	11	C-peptide measure	No relationships with anakinra tx response identified
Ludvigsson 201230	Pre-specified	13	No	Age; Sex; BMI; Specific HLA genotype; Specific Aab #; beta cell function measure; Study site/geographic location; Insulin dose or regimen; HbA1c; country, days since dx, pubertal stage	n/a	C-peptide measure	Participants who were male (all regimens), had baseline daily insulin dose of 0.398-0.605 IU/kg (all regimens), from non-Nordic European countries (4-dose regimen), or had baseline Tanner pubertal stage of 2 or 3 (4 dose regimen) had higher and significant estimated tx ratios
Herold 2013 15	Post-hoc	2	No	Age; HbA1c	7	C-peptide measure	Improved teplizumab tx response in participants who were younger and baseline A1c< 6.5%.
Herold 2013 16	Post-hoc	20	No	Age; Sex; BMI; Specific Aab #; beta cell function measure; Immune cell phenotype; Insulin dose/regimen; HbA1c	18	C-peptide measure	Clinical responders to teplizumab with lower baseline A1c and insulin use; Baseline CCR4+ naive CCR6+ naive CCR4+ memory CD4+ T cells, CCR4+ naive or IFN-g+ CD8+ T cells higher in nonresponders; Baseline effector memory and CD38+ terminally differentiated CD8+ T cells lower in nonresponders.
Gitelman 202157	Post-hoc		No	Age; beta cell function measure	n/a	C-peptide measure	Lower baseline Cpeptide AUC associated with better response to imatinib mesylate
Pozzilli 71997	Post-hoc	1	n/a	Age	15	C-peptide measure; HbA1c; insulin dose	The insulin dose required to reach the same metabolic control (based on HbA1c) in participants <15 yrs was higher in Vit E-treated vs. nicotinamide-treated participants.
Ludvigsson 2021 32	Pre-specified	1	n/a	Specific HLA genotype	19	C-peptide measure	HLA DR3-DQ2+ participants showed greater tx effect of GAD-alum intralymphatic inj + oral vitamin D.
Keymeulen 200510	Not stated	1	n/a	Beta cell function measure	16	C-peptide measure	Increase in insulin dose over follow up did not occur among participants treated with ChAglyCD3 with higher baseline glucose-clamp C-peptide release (
							P50)
Gitelman 201342	Post-hoc	1	n/a	Age	8	C-peptide measure	No relationships with high dose ATG tx response identified.
Gitelman 201643	Post-hoc	1	n/a	Age	20	C-peptide measure; HbA1c; insulin dose	Older age group (22-35 years) had more “responders: based on C-peptide AUC and showed significant impact of high dose ATG on C-peptide vs. placebo.
Ergun-Longmire 20041	Not stated	1	n/a	Age	n/a	C-peptide measure	Significant benefit of 1 mg and 10mg of oral insulin among subjects >=20 yrs. In patients diagnosed before 20 yrs, 1 mg dose was ineffective, and 10 mg dose accelerated C-peptide loss.
Crinò 20045	Not stated	1	n/a	Age	23	C-peptide measure; HbA1c; insulin dose	For <9 yrs: at 6 months the nicotinamide (NA) +vitamin E group showed significantly higher C-peptide. For >9 yrs: NA alone showed higher C-peptide at 6 months and 9 months.
Coutant 19988	Post-hoc	1	n/a	Beta cell function measure	40	C-peptide measure; HbA1c; insulin dose	Linomide tx associated with higher C-peptide in group with >0.1 pmol/L baseline C-peptide.
Ataie-Jafari 201344	Not stated	1	n/a	Sex	7	C-peptide measure; daily insulin dose	Males treated with alfacalcidol had improved fasting C-peptide and lower insulin doses by end of study vs. no improvement in females.
Allen 19999	Post-hoc	1	n/a subgroup	Age	34	C-peptide measure	Fasting and stimulated C-peptide lower at all time points in <10 yr group; rate of stimulated C-peptide loss more rapid in <10 yr gr
vonHerrath 202153	Pre-specified	1	n/a	Beta cell function measure	27	C-peptide measure	Participants with baseline C-peptide > 0.6 nmol/L showed no effect of combination tx with anti-IL-21 and liraglutide.
Walter 2009 26	Not stated	3	No	Age; Sex; ethnicity	n/a	C-peptide measure	No relationships with NBI-6024 tx response identified.
Keymeulen 2010 11	Post-hoc	2	Yes	Age; beta cell function measure	9	C-peptide measure; HbA1c; insulin dose	ChAglyCD3-treated subgroup with initial C-peptide release
							50th percentile needed lower insulin doses than the corresponding placebo subgroup, but no difference in <50th percentile group; In younger subgroup tx decreased insulin doses and metabolic control vs. placebo at months 24, 36 and 48; In the older subgroup, effect on mean insulin doses only significant and only at 24 months.
New-onset Precision
Christie 2002 60	Not stated	5	No	Specific Aab #;	23 for ia2a but numbers not listed for other aabs	C-peptide measure; insulin independence; time in remission	1) Insulin doses lower, stimulated C-peptide was higher, remission rates increased and rate of recurrence lower in cyclosporin treated IA-2A negative group
							2) Cyclosporin tx decreased insulin dose and had a positive effect on stimulated C-peptide in GAD+IA-2A+, GAD-IA-2A-, and GAD+IA-2A+ groups, but had minimal effect on the GAD- IA-2A+ group.
Linsley 2019 37	Not stated	tested many gene modules	No	Immune cell phenotype; Other: Gene expression modules reflecting immunotypes based on whole blood RNA sequencing	n/a	C-peptide measure	A transient increase in activated B cells, reprogrammed costimulatory ligand gene expression, and reduced inhibition of anti-insulin antibodies immunotype was associated with resistance to abatacept tx; responders to drug were more likely to be older than median age.
Strom 2012 40	Not stated	8	No	Age; Sex; BMI; beta cell function measure; Immune cell phenotype; Insulin dose or regimen; Total cholesterol and CRP	n/a	C-peptide measure	Lower BMI and higher fasting baseline C-peptide associated with higher median C-peptide in placebo group but not atorvastatin group; Higher CRP in atorvastatin group but not placebo group associated with higher median C-peptide.
Herold 201123	Not stated	12	No	Immune cell phenotype	19	C-peptide measure	CD3+ and CD4+ cell counts were significantly higher in responders to rituximab. Nonresponders showed no change in proliferative responses to diabetes associated, islet-specific, and neuronal autoantigens over 12 mo.
Demeester 201512	Not stated	7	No	Age; Specific Aab #; beta cell function measure	9	C-peptide measure;	Better otelixizumab response associated with higher titers of mIAA: In the placebo group, patients with higher IAA x C-peptide levels showed rapid loss of functional
							cell mass not observed in otelixizumab group.
Cabrera 201836	Not stated	many transcripts analyzed	Yes	Immune cell phenotype	13	C-peptide measure	Higher baseline inflammatory index in placebo associated with worse C-peptide trajectory but this relationship not present in abatacept tx group, suggesting that higher baseline innate inflammation was associated with better tx response.
Long 2016 17	Not stated	Many immune modules	No	Immune cell phenotype	22	C-peptide measure	A CD8+ T cell population accumulated in teplizumab responders that phenotypically resembled exhausted T cells: expressed high levels of the transcription factor EOMES, and multiple inhibitory receptors, including TIGIT and KLRG1.
Long 201718	Not stated	4	Yes	Teplizumab anti-drug antibody (ADA) positivity	5	C-peptide measure; modulation of immune cell phenotype	Only 1/7 teplizumab ADA+ individuals was a clinical responder at 13 mo; ADA+ subjects failed to show CD3 modulation on both CD4+ and CD8+ T cells at the time of the 2nd course. However, after 2nd course, magnitude of CD3 modulation was similar between ADA+ and ADA – groups.
Diggins 202159	Not stated	7	Yes	Immune cell phenotype changes in association with treatment response	6	C-peptide measure	Greater C-peptide preservation by alefacept linked to RNAseq module of CD8+ Tcell activation- and exhaustion-associated genes. Flow cytometry data showed 2 hypoproliferative CD8+ memory cell phenotypes associated with tx response, expressing exhaustion-associated markers TIGIT and KLRG1.
Linsley 2019 24	Not stated	5	Yes	Immune cell phenotype	n/a	C-peptide measure	Whole blood RNA-seq analysis with flow cytometry f/u testing showed that a transient increase in multiple T cell populations was associated with decreased pharmacodynamic activity of rituximab, increased proliferative response to islet antigens, and rapid C-peptide loss.
Orban 2014 35	Pre-specified	12	Yes.	Immune cell phenotype	n/a	C-peptide measure; Changes in immune cell subset frequencies	Placebo-treated participants with an increase in central memor CD4 T cells showed subsequent C-peptide decline, but this effect was abrogated by abatacept tx. Abatacept tx resulted in slower C-peptide loss in association with central memory CD4 T cell contraction and naïve CD4 T cell expansion.
Eichmann 202038	Not stated	many subsets	No.	Immune cell phenotype	n/a	C-peptide measure	No relationship with abatacept tx response identified

## Sheet: Supplemental Abbreviations
Abbreviations
Aab	Autoantibody
Aab+	Autoantibody Positive
AbATE	Autoimmunity-Blocking Antibody for Tolerance trial
ADA	anti-drug antibody
AGT	abnormal glucose tolerance
AIDA	Anti-Interleukin-1 in Diabetes Action
Alpha-1 Antitrypsin	Alpha-1 Antitrypsin
ATG	Antithymocyte Globulin
AUC	area under the curve
BMI	body mass index
ChAglyCD3	Otelexizumab
CRP	C reactive protein
DEFEND	Durable Response Therapy Evaluation for Early or New-Onset Type 1 Diabetes
DENIS	The Dutch Nicotinamide Intervention Study
DiAPREV-IT	Diabetes Prevention – Immune Tolerance Trial
DIATOR	Diabetes Intervention with Atorvastatin
DKA	diabetic ketoacidosis
DPT-1	Diabetes Prevention Trial-Type 1
DPTRS	Diabetes Prevention Trial-Type 1 Risk Score
dx	diagosis
DZB	Daclizumab, GAD-Alum
ENDIT	European Nicotinamide Diabetes Intervention Trial
EXTEND	Tocilizumab (TCZ) in New-onset Type 1 Diabetes
f/u	Follow-up
FINDIA	Finnish Dietary Intervention Trial for the Prevention of Type 1 Diabetes
FPIR	first phase insulin response
GAD	Glutamic acid decarboxylase
GAD-alum	Glutamic acid decarboxylase-alum
GADA	glutamic acid decarboxylase autantibody
GCSF	Granulocyte Colony-Stimulating Factor
Gr	group
HbA1c	hemoglobin A1c
HCL	Hybrid close Loop
HLA	human leukocyte antigen
HrIFN-α	Human recombinant interferon-alpha
IA2A	islet antigen 2 autoantibody
IAA	insulin autoantibody
ICA	islet cell autoantibody
IM	intramuscular
IMDIAB	nicotinamide in recent-onset IDDM study
Inj	injection
IV	intravenous
MMF	Mycophenolate Mofetil
MMTT	mixed meal tolerance test
NA	Nicotinamide
OGTT	Oral Glucose Tolerance Test
PO	per oral/by mouth
Q2wks	every 2 weeks
Q6	every 6
Qmo	every month
Qwk	every week
Sc	subcutaneous
SNP	single nucleotide polymorphism
START	Study of Antithymocyte Globulin for Treatment of New-onset T1DM
T1D	type 1 diabetes
T1DAL	Inducing Remission in Type 1 Diabetes With Alefacept
T1GER	SIMPONI to Arrest β-cell Loss in Type 1 Diabetes
TICE BCG	Tice Bacillus Calmette-Guerin
TN	TrialNet
TN07	TrialNet 07 trial
TN10	TrialNet 10 trial
TRIGR	Trial to Reduce IDDM in the Genetically at Risk
tx	treatment
ZnT8	zinc transporter 8 autoantibody

## Sheet: Supplemental References
	Supplementary References
1	Hummel, S., Pflüger, M., Hummel, M., Bonifacio, E. & Ziegler, A. G. Primary dietary intervention study to reduce the risk of islet autoimmunity in children at increased risk for type 1 diabetes: the BABYDIET study. Diabetes Care 34, 1301-1305, doi:10.2337/dc10-2456 (2011).
2	Vaarala, O. et al. Removal of bovine insulin from cow's milk formula and early initiation of beta-cell autoimmunity in the FINDIA pilot study. Archives of Pediatrics and Adolescent Medicine 166, 608-614, doi:10.1001/archpediatrics.2011.1559 (2012).
3	Knip, M. et al. Effect of Hydrolyzed Infant Formula vs Conventional Formula on Risk of Type 1 Diabetes. JAMA 319, 38, doi:10.1001/jama.2017.19826 (2018).
4	Näntö-Salonen, K. et al. Nasal insulin to prevent type 1 diabetes in children with HLA genotypes and autoantibodies conferring increased risk of disease: a double-blind, randomised controlled trial. Lancet 372, 1746-1755, doi:10.1016/s0140-6736(08)61309-4 (2008).
5	Lampeter, E. F. et al. The Deutsche Nicotinamide Intervention Study: an attempt to prevent type 1 diabetes. DENIS Group. Diabetes 47, 980-984, doi:10.2337/diabetes.47.6.980 (1998).
6	Gale, E. A., Bingley, P. J., Emmett, C. L. & Collier, T. European Nicotinamide Diabetes Intervention Trial (ENDIT): a randomised controlled trial of intervention before the onset of type 1 diabetes. Lancet 363, 925-931, doi:10.1016/s0140-6736(04)15786-3 (2004).
7	Effects of insulin in relatives of patients with type 1 diabetes mellitus. N Engl J Med 346, 1685-1691, doi:10.1056/NEJMoa012350 (2002).
8	Skyler, J. S. et al. Effects of oral insulin in relatives of patients with type 1 diabetes: The Diabetes Prevention Trial--Type 1. Diabetes Care 28, 1068-1076, doi:10.2337/diacare.28.5.1068 (2005).
9	Vehik, K. et al. Long-term outcome of individuals treated with oral insulin: diabetes prevention trial-type 1 (DPT-1) oral insulin trial. Diabetes Care 34, 1585-1590, doi:10.2337/dc11-0523 (2011).
10	Butty, V., Campbell, C., Mathis, D. & Benoist, C. Impact of diabetes susceptibility loci on progression from pre-diabetes to diabetes in at-risk individuals of the diabetes prevention trial-type 1 (DPT-1). Diabetes 57, 2348-2359, doi:10.2337/db07-1736 (2008).
11	Krischer, J. P., Schatz, D. A., Bundy, B., Skyler, J. S. & Greenbaum, C. J. Effect of Oral Insulin on Prevention of Diabetes in Relatives of Patients With Type 1 Diabetes: A Randomized Clinical Trial. Jama 318, 1891-1902, doi:10.1001/jama.2017.17070 (2017).
12	Sosenko, J. M. et al. Slowed Metabolic Decline After 1 Year of Oral Insulin Treatment Among Individuals at High Risk for Type 1 Diabetes in the Diabetes Prevention Trial-Type 1 (DPT-1) and TrialNet Oral Insulin Prevention Trials. Diabetes 69, 1827-1832, doi:10.2337/db20-0166 (2020).
13	Elding Larsson, H., Lundgren, M., Jonsdottir, B., Cuthbertson, D. & Krischer, J. Safety and efficacy of autoantigen-specific therapy with 2 doses of alum-formulated glutamate decarboxylase in children with multiple islet autoantibodies and risk for type 1 diabetes: A randomized clinical trial. Pediatric diabetes 19, 410-419, doi:10.1111/pedi.12611 (2018).
14	Herold, K. C. et al. An Anti-CD3 Antibody, Teplizumab, in Relatives at Risk for Type 1 Diabetes. New England Journal of Medicine 381, 603-613, doi:10.1056/nejmoa1902226 (2019).
15	Sims, E. K. et al. Teplizumab improves and stabilizes beta cell function in antibody-positive high-risk individuals. Sci Transl Med 13, doi:10.1126/scitranslmed.abc8980 (2021).
16	Ergun-Longmire, B. et al. Oral insulin therapy to prevent progression of immune-mediated (type 1) diabetes. Ann N Y Acad Sci 1029, 260-277, doi:10.1196/annals.1309.057 (2004).
17	Enander, R. et al. Beta cell function after intensive subcutaneous insulin therapy or intravenous insulin infusion at onset of type 1 diabetes in children without ketoacidosis. Pediatric diabetes 19, 1079-1085, doi:10.1111/pedi.12657 (2018).
18	Chaillous, L. et al. Oral insulin administration and residual beta-cell function in recent-onset type 1 diabetes: a multicentre randomised controlled trial. Diabète Insuline Orale group. Lancet 356, 545-549, doi:10.1016/s0140-6736(00)02579-4 (2000).
19	Pozzilli, P. et al. No effect of oral insulin on residual beta-cell function in recent-onset type I diabetes (the IMDIAB VII). IMDIAB Group. Diabetologia 43, 1000-1004, doi:10.1007/s001250051482 (2000).
20	Crinò, A. et al. A randomized trial of nicotinamide and vitamin E in children with recent onset type 1 diabetes (IMDIAB IX). Eur J Endocrinol 150, 719-724, doi:10.1530/eje.0.1500719 (2004).
21	Pitocco, D. et al. The effects of calcitriol and nicotinamide on residual pancreatic beta-cell function in patients with recent-onset Type 1 diabetes (IMDIAB XI). Diabet Med 23, 920-923, doi:10.1111/j.1464-5491.2006.01921.x (2006).
22	Pozzilli, P. et al. Vitamin E and nicotinamide have similar effects in maintaining residual beta cell function in recent onset insulin-dependent diabetes (the IMDIAB IV study). Eur J Endocrinol 137, 234-239, doi:10.1530/eje.0.1370234 (1997).
23	Coutant, R. et al. Low dose linomide in Type I juvenile diabetes of recent onset: a randomised placebo-controlled double blind trial. Diabetologia 41, 1040-1046, doi:10.1007/s001250051028 (1998).
24	Allen, H. F. et al. Effect of Bacillus Calmette-Guerin vaccination on new-onset type 1 diabetes. A randomized clinical study. Diabetes Care 22, 1703-1707, doi:10.2337/diacare.22.10.1703 (1999).
25	Keymeulen, B. et al. Insulin needs after CD3-antibody therapy in new-onset type 1 diabetes. N Engl J Med 352, 2598-2608, doi:10.1056/NEJMoa043980 (2005).
26	Keymeulen, B. et al. Four-year metabolic outcome of a randomised controlled CD3-antibody trial in recent-onset type 1 diabetic patients depends on their age and baseline residual beta cell mass. Diabetologia 53, 614-623, doi:10.1007/s00125-009-1644-9 (2010).
27	Demeester, S. et al. Preexisting insulin autoantibodies predict efficacy of otelixizumab in preserving residual β-cell function in recent-onset type 1 diabetes. Diabetes Care 38, 644-651, doi:10.2337/dc14-1575 (2015).
28	Sherry, N. et al. Teplizumab for treatment of type 1 diabetes (Protégé study): 1-year results from a randomised, placebo-controlled trial. Lancet 378, 487-497, doi:10.1016/s0140-6736(11)60931-8 (2011).
29	Hagopian, W. et al. Teplizumab preserves C-peptide in recent-onset type 1 diabetes: two-year results from the randomized, placebo-controlled Protégé trial. Diabetes 62, 3901-3908, doi:10.2337/db13-0236 (2013).
30	Herold, K. C. et al. Teplizumab treatment may improve C-peptide responses in participants with type 1 diabetes after the new-onset period: a randomised controlled trial. Diabetologia 56, 391-400, doi:10.1007/s00125-012-2753-4 (2013).
31	Herold, K. C. et al. Teplizumab (anti-CD3 mAb) treatment preserves C-peptide responses in patients with new-onset type 1 diabetes in a randomized controlled trial: metabolic and immunologic features at baseline identify a subgroup of responders. Diabetes 62, 3766-3774, doi:10.2337/db13-0345 (2013).
32	Long, S. A. et al. Partial exhaustion of CD8 T cells and clinical response to teplizumab in new-onset type 1 diabetes. Sci Immunol 1, doi:10.1126/sciimmunol.aai7793 (2016).
33	Long, S. A. et al. Remodeling T cell compartments during anti-CD3 immunotherapy of type 1 diabetes. Cell Immunol 319, 3-9, doi:10.1016/j.cellimm.2017.07.007 (2017).
34	Aronson, R. et al. Low-dose otelixizumab anti-CD3 monoclonal antibody DEFEND-1 study: results of the randomized phase III study in recent-onset human type 1 diabetes. Diabetes Care 37, 2746-2754, doi:10.2337/dc13-0327 (2014).
35	Ambery, P. et al. Efficacy and safety of low-dose otelixizumab anti-CD3 monoclonal antibody in preserving C-peptide secretion in adolescent type 1 diabetes: DEFEND-2, a randomized, placebo-controlled, double-blind, multi-centre study. Diabet Med 31, 399-402, doi:10.1111/dme.12361 (2014).
36	Pescovitz, M. D. et al. Rituximab, B-lymphocyte depletion, and preservation of beta-cell function. N Engl J Med 361, 2143-2152, doi:10.1056/NEJMoa0904452 (2009).
37	Pescovitz, M. D. et al. B-lymphocyte depletion with rituximab and β-cell function: two-year results. Diabetes Care 37, 453-459, doi:10.2337/dc13-0626 (2014).
38	Herold, K. C. et al. Increased T cell proliferative responses to islet antigens identify clinical responders to anti-CD20 monoclonal antibody (rituximab) therapy in type 1 diabetes. J Immunol 187, 1998-2005, doi:10.4049/jimmunol.1100539 (2011).
39	Linsley, P. S. et al. Elevated T cell levels in peripheral blood predict poor clinical response following rituximab treatment in new-onset type 1 diabetes. Genes Immun 20, 293-307, doi:10.1038/s41435-018-0032-1 (2019).
40	Ortqvist, E. et al. Temporary preservation of beta-cell function by diazoxide treatment in childhood type 1 diabetes. Diabetes Care 27, 2191-2197, doi:10.2337/diacare.27.9.2191 (2004).
41	Walter, M., Philotheou, A., Bonnici, F., Ziegler, A. G. & Jimenez, R. No effect of the altered peptide ligand NBI-6024 on beta-cell residual function and insulin needs in new-onset type 1 diabetes. Diabetes Care 32, 2036-2040, doi:10.2337/dc09-0449 (2009).
42	Rother, K. I. et al. Effect of ingested interferon-alpha on beta-cell function in children with new-onset type 1 diabetes. Diabetes Care 32, 1250-1255, doi:10.2337/dc08-2029 (2009).
43	Gottlieb, P. A. et al. Failure to preserve beta-cell function with mycophenolate mofetil and daclizumab combined therapy in patients with new- onset type 1 diabetes. Diabetes Care 33, 826-832, doi:10.2337/dc09-1349 (2010).
44	Wherrett, D. K. et al. Antigen-based therapy with glutamic acid decarboxylase (GAD) vaccine in patients with recent-onset type 1 diabetes: a randomised double-blind trial. Lancet 378, 319-327, doi:10.1016/s0140-6736(11)60895-7 (2011).
45	Ludvigsson, J. et al. GAD65 antigen therapy in recently diagnosed type 1 diabetes mellitus. N Engl J Med 366, 433-442, doi:10.1056/NEJMoa1107096 (2012).
46	Ludvigsson, J. et al. Combined vitamin D, ibuprofen and glutamic acid decarboxylase-alum treatment in recent onset Type i diabetes: Lessons from the DIABGAD randomized pilot trial. Future Science OA 6, doi:10.2144/fsoa-2020-0078 (2020).
47	Ludvigsson, J. et al. Intralymphatic Glutamic Acid Decarboxylase With Vitamin D Supplementation in Recent-Onset Type 1 Diabetes: A Double-Blind, Randomized, Placebo-Controlled Phase IIb Trial. Diabetes Care 44, 1604-1612, doi:10.2337/dc21-0318 (2021).
48	Orban, T. et al. Co-stimulation modulation with abatacept in patients with recent-onset type 1 diabetes: a randomised, double-blind, placebo-controlled trial. Lancet 378, 412-419, doi:10.1016/s0140-6736(11)60886-6 (2011).
49	Orban, T. et al. Costimulation modulation with abatacept in patients with recent-onset type 1 diabetes: follow-up 1 year after cessation of treatment. Diabetes Care 37, 1069-1075, doi:10.2337/dc13-0604 (2014).
50	Orban, T. et al. Reduction in CD4 central memory T-cell subset in costimulation modulator abatacept-treated patients with recent-onset type 1 diabetes is associated with slower C-peptide decline. Diabetes 63, 3449-3457, doi:10.2337/db14-0047 (2014).
51	Cabrera, S. M. et al. Innate immune activity as a predictor of persistent insulin secretion and association with responsiveness to CTLA4-Ig treatment in recent-onset type 1 diabetes. Diabetologia 61, 2356-2370, doi:10.1007/s00125-018-4708-x (2018).
52	Linsley, P. S., Greenbaum, C. J., Speake, C., Long, S. A. & Dufort, M. J. B lymphocyte alterations accompany abatacept resistance in new-onset type 1 diabetes. JCI Insight 4, doi:10.1172/jci.insight.126136 (2019).
53	Eichmann, M. et al. Costimulation Blockade Disrupts CD4(+) T Cell Memory Pathways and Uncouples Their Link to Decline in beta-Cell Function in Type 1 Diabetes. J Immunol 204, 3129-3138, doi:10.4049/jimmunol.1901439 (2020).
54	Martin, S. et al. Residual beta cell function in newly diagnosed type 1 diabetes after treatment with atorvastatin: the Randomized DIATOR Trial. PLoS One 6, e17554, doi:10.1371/journal.pone.0017554 (2011).
55	Strom, A. et al. Improved preservation of residual beta cell function by atorvastatin in patients with recent onset type 1 diabetes and high CRP levels (DIATOR trial). PLoS One 7, e33108, doi:10.1371/journal.pone.0033108 (2012).
56	Moran, A. et al. Interleukin-1 antagonism in type 1 diabetes of recent onset: two multicentre, randomised, double-blind, placebo-controlled trials. Lancet 381, 1905-1915, doi:10.1016/s0140-6736(13)60023-9 (2013).
57	Gitelman, S. E. et al. Antithymocyte globulin treatment for patients with recent-onset type 1 diabetes: 12-month results of a randomised, placebo-controlled, phase 2 trial. Lancet Diabetes Endocrinol 1, 306-316, doi:10.1016/s2213-8587(13)70065-2 (2013).
58	Gitelman, S. E. et al. Antithymocyte globulin therapy for patients with recent-onset type 1 diabetes: 2 year results of a randomised trial. Diabetologia 59, 1153-1161, doi:10.1007/s00125-016-3917-4 (2016).
59	Ataie-Jafari, A. et al. A randomized placebo-controlled trial of alphacalcidol on the preservation of beta cell function in children with recent onset type 1 diabetes. Clin Nutr 32, 911-917, doi:10.1016/j.clnu.2013.01.012 (2013).
60	Nafei, L. T., Kadhim, K. A., Said, A. M. & Ghani, S. H. Evaluation the effect of vitamin D3 on glycemic indices on Iraqi children with type 1 DM. International Journal of Pharmaceutical Sciences Review and Research 42, 134-143 (2017).
61	Buckingham, B. et al. Effectiveness of early intensive therapy on β-cell preservation in type 1 diabetes. Diabetes Care 36, 4030-4035, doi:10.2337/dc13-1074 (2013).
62	Griffin, K. J., Thompson, P. A., Gottschalk, M., Kyllo, J. H. & Rabinovitch, A. Combination therapy with sitagliptin and lansoprazole in patients with recent-onset type 1 diabetes (REPAIR-T1D): 12-month results of a multicentre, randomised, placebo-controlled, phase 2 trial. Lancet Diabetes Endocrinol 2, 710-718, doi:10.1016/s2213-8587(14)70115-9 (2014).
63	Pozzilli, P. et al. Randomized 52-week Phase 2 Trial of Albiglutide Versus Placebo in Adult Patients With Newly Diagnosed Type 1 Diabetes. J Clin Endocrinol Metab 105, doi:10.1210/clinem/dgaa149 (2020).
64	Haller, M. J. et al. Low-Dose Anti-Thymocyte Globulin (ATG) Preserves β-Cell Function and Improves HbA(1c) in New-Onset Type 1 Diabetes. Diabetes Care 41, 1917-1925, doi:10.2337/dc18-0494 (2018).
65	Haller, M. J. et al. Low-Dose Anti-Thymocyte Globulin Preserves C-Peptide, Reduces HbA(1c), and Increases Regulatory to Conventional T-Cell Ratios in New-Onset Type 1 Diabetes: Two-Year Clinical Trial Data. Diabetes 68, 1267-1276, doi:10.2337/db19-0057 (2019).
66	Lebenthal, Y. et al. A Phase II, Double-Blind, Randomized, Placebo-Controlled, Multicenter Study Evaluating the Efficacy and Safety of Alpha-1 Antitrypsin (AAT) (Glassia(®)) in the Treatment of Recent-Onset Type 1 Diabetes. Int J Mol Sci 20, doi:10.3390/ijms20236032 (2019).
67	Quattrin, T. et al. Golimumab and Beta-Cell Function in Youth with New-Onset Type 1 Diabetes. N Engl J Med 383, 2007-2017, doi:10.1056/NEJMoa2006136 (2020).
68	von Herrath, M. et al. Anti-interleukin-21 antibody and liraglutide for the preservation of β-cell function in adults with recent-onset type 1 diabetes: a randomised, double-blind, placebo-controlled, phase 2 trial. Lancet Diabetes Endocrinol 9, 212-224, doi:10.1016/s2213-8587(21)00019-x (2021).
69	Lagarde, W. H. et al. Human plasma-derived alpha(1) -proteinase inhibitor in patients with new-onset type 1 diabetes mellitus: A randomized, placebo-controlled proof-of-concept study. Pediatric diabetes 22, 192-201, doi:10.1111/pedi.13162 (2021).
70	Kumar, S. et al. A high potency multi-strain probiotic improves glycemic control in children with new-onset type 1 diabetes mellitus: A randomized, double-blind, and placebo-controlled pilot study. Pediatric diabetes 22, 1014-1022, doi:10.1111/pedi.13244 (2021).
71	Groele, L. et al. Lack of effect of Lactobacillus rhamnosus GG and Bifidobacterium lactis Bb12 on beta-cell function in children with newly diagnosed type 1 diabetes: a randomised controlled trial. BMJ Open Diabetes Res Care 9, doi:10.1136/bmjdrc-2020-001523 (2021).
72	Gitelman, S. E. et al. Imatinib therapy for patients with recent-onset type 1 diabetes: a multicentre, randomised, double-blind, placebo-controlled, phase 2 trial. Lancet Diabetes Endocrinol 9, 502-514, doi:10.1016/s2213-8587(21)00139-x (2021).
73	Greenbaum, C. J. et al. IL-6 receptor blockade does not slow beta cell loss in new-onset type 1 diabetes. JCI Insight 6, doi:10.1172/jci.insight.150074 (2021).
74	Diggins, K. E. et al. Exhausted-like CD8+ T cell phenotypes linked to C-peptide preservation in alefacept-treated T1D subjects. JCI Insight 6, doi:10.1172/jci.insight.142680 (2021).
75	Christie, M. R., Mølvig, J., Hawkes, C. J., Carstensen, B. & Mandrup-Poulsen, T. IA-2 antibody-negative status predicts remission and recovery of C-peptide levels in type 1 diabetic patients treated with cyclosporin. Diabetes Care 25, 1192-1197, doi:10.2337/diacare.25.7.1192 (2002).
76	Hagopian, W. et al. Teplizumab preserves C-peptide in recent-onset type 1 diabetes: two-year results from the randomized, placebo-controlled Protege trial. Diabetes 62, 3901-3908, doi:10.2337/db13-0236 (2013).
