# Supplementary material for: Disease-modifying therapies and features linked to treatment response in type 1 diabetes prevention: a systematic review
Source: Commun Med (Lond). 2023 Oct 5;3:130. doi: 10.1038/s43856-023-00357-y (PMC10550983; doi:10.1038/s43856-023-00357-y)
Supplement: Supplementary file 3 — Supplementary Data 2 [file 43856_2023_357_MOESM3_ESM.xlsx]

## Sheet: Fig. 2
Figure 2			Relative effect of prevention therapies in individuals at-risk for T1D. Forest plot showing hazard ratio for primary prevention studies in genetically at-risk individuals and secondary prevention studies in individuals with elevated islet autoantibody titers. Primary prevention studies are divided by outcome- either time to islet autoantibody positivity or time to diabetes. All secondary preventi…
Primary Prevention Studies
	Study	Hazard Ratio
Time to islet autoantibody positivity
	Later gluten exposure (Hummel 2011)	1.3
	Whey-based hydrolyzed vs. cow's milk formula (Vaarala 2012)	0.82
	Insulin-free whey-based vs. cow's milk formula (Vaarala 2012)	0.24
Time to diabetes	Hydrolyzed vs. Convential Infant Formula (Knip 2018)	1.1
Secondary Prevention Studies	Nicotinamide (Lampeter 1998)	0.79
	Parenteral insulin (DPT-1 Study Group 2002)	0.96
	Nicotinamide (Gale 2004)	1.07
	Oral insulin (Skyler 2005)	0.764
	Intranasal insulin (Näntö-Salonen 2008)	0.98
	Oral insulin (Krischer 2017)	0.83
	GAD-Alum injections (EldingLarsson 2018)	0.77
	Teplizumab (Herold 2019)	0.41

## Sheet: Fig. 3
Figure 3					Precision analyses focused on treatment response were mostly part of primary trial papers, tended to be post-hoc, and were biased toward positive findings. Of the 57 papers that included precision analyses, 67% were primary trial papers, 24% were manuscripts that focused on precision analyses related to treatment response, and 9% were longitudinal follow-up papers presenting updates on primary tr…
3A. Was anaysis pre-specified?
	All papers	Precision papers	Primary Trials	Follow-up papers
Not Stated	25	11	13	1
Pre-Specified	16	1	13	2
Post-hoc	12	2	8	2
Both	4	0	4	0
3B. Was a positive relationship identified?
	All papers	Precision papers	Primary Trials	Follow-up papers
Yes	38	13	20	0
No	19	1	18	5
3C. Smallest subgroup sample size
Individual values	All papers	Precision papers	Primary Trials	Follow-up papers	**Subgroup sample sizes not available in 5 of 14 precision papers and 22of 38 primary trial papers
	2	5	2	20
	4	5	4	31
	5	6	5	130
	7	9	7	3
	7	19	7	9
	7	37	7
	8	23	8
	8	13	8
	10	22	10
	11		11
	11		11
	11		11
	15		15
	16		16
	18		18
	19		19
	20
	31
	130
	3
	9
	13
	5
	5
	6
	9
	19
	37
	23
	22
Descriptive Statistics
Number of values	30	9	16	5
Minimum	2	5	2	3
25% Percentile	6.75	5.5	7	6
Median	10.5	13	9	20
75% Percentile	19	22.5	14	80.5
Maximum	130	37	19	130
Range	128	32	17	127
Mean	16.37	15.44	9.938	38.6
Std. Deviation	23	10.79	4.959	52.2
Std. Error of Mean	4.199	3.598	1.24	23.35

## Sheet: Fig. 4
Figure 4.					Precision analyses tested many features, most commonly age and beta cell function, infrequently corrected for multiple comparisons, and typically tested for differential impacts on a C-peptide based measure. A. Total number of features tested for association with each treatment response, with mean and SEM indicated, for all papers with precision analyses. B. Stacked bar graph showing relative fre…
4A Total Features Tested Associated with Treatment Response
	All papers	Precision papers	Primary Trials	Follow-up papers	**Four precision papers with many subgroups (flow array or sequencing data) are not plotted
Individual values	1	1	1	1
	6	6	1	2
	12	12	2	8
	8	8	20	6
	4	4	1	1
	5	5	2
	12	12	1
	7	7	1
	7	7	12
	5	5	1
	1		3
	2		7
	8		9
	6		13
	1		3
	1		5
	1		5
	2		10
	20		3
	1		9
	2		1
	1		2
	1		2
	12		5
	1		2
	3		3
	7		1
	9		7
	13		4
	3		7
	5		1
	5		6
	10		1
	3		1
	9		2
	1		5
	2		1
	2		1
	5
	2
	3
	1
	7
	4
	7
	1
	6
	1
	1
	2
	5
	1
	1
Descriptive statistics
Number of values	53	10	38	5
Minimum	1	1	1	1
25% Percentile	1	4.75	1	1
Median	3	6.5	2.5	2
75% Percentile	7	9	6.25	7
Maximum	20	12	20	8
Range	19	11	19	7
Mean	4.642	6.7	4.237	3.6
Std. Deviation	4.077	3.401	4.239	3.209
Std. Error of Mean	0.56	1.075	0.6877	1.435
4B. Correction for Multiple Comparisons?
	All papers	Precision papers	Primary Trials	Follow-up papers
No or not stated	35	8	25	2
Yes	6	5	0	1
4C. Relative frequencies of individual features tested for associations with treatment response
All papers		Precision papers		Primary Trials		Follow-up papers
Feature	Number	Feature	Number	Feature	Number	Feature	Number
Family history of T1D	1	T1D risk score (DPTRS)	1	Glucose values	1	Site/location	1
Other genetic feature	2	Total cholesterol	1	DKA at dx	1	Immune phenotype	1
Race/ethnicity	3	CRP	1	Family history of T1D	1	T1D duration	1
AGT	3	Anti-drug antibodies	1	Other genetic feature	1	Specific HLA genotype	1
T1D duration	4	Other Genetic Risk Feature	1	Immune cell phenotype	1	Specific Aab	1
Site/location	7	BMI	1	Race/ethnicity	2	Race/ethnicity	1
Immune phenotype	9	Specific HLA genotype	1	AGT	3	Sex	1
BMI	8	Insulin dose/regimen	1	T1D duration	3	Insulin dose/regimen	2
# Aabs	8	Sex	1	Site/location	6	HbA1c	2
Other	9	Specific Aab	2	BMI	7	β cell fx	3
Specific HLA genotype	10	β cell fx	2	# Aabs	8	Age	4
Insulin dose/ regimen	11	Age	2	Specific HLA genotype	8	# Aabs	0
Specific Aab	11	Immune phenotype	8	Insulin dose/ regimen	8	BMI	0
HbA1c	12	HbA1c	0	Specific Aab	8	AGT	0
Sex	17	Other	0	HbA1c	10	Other genetic feature	0
β cell fx	26	# Aabs	0	Sex	15	Family history of T1D	0
Age	35	Site/location	0	β cell fx	21	Other	0
		T1D duration	0	Age	29
		AGT	0	Other	1
		Race/ethnicity	0
		Family history of T1D	0
		Other	0
4D. Relative frequencies of outcomes utilized to assess for the presence of any features associated with differential treatment response
All papers		Precision papers		Primary Trials		Follow-up papers
Outcome	Number	Outcome	Number	Outcome	Number	Outcome	Number
C-peptide	46	C-peptide	13	C-peptide	29	C-peptide	4
Time to Diabetes	11	Time to Diabetes	2	Time to Diabetes	8	Time to Diabetes	1
A1c	7	Insulin Independence	1	A1c	5	A1c	2
Insulin Dose/Regimen	7	Time in Remission	1	Insulin Dose/Regimen	5	Insulin Dose/Regimen	2
Aab Development	1	Changes in Immune Cell Phenotype	2	Aab Development	1
Time in Remission	1
Changes in Immune Cell Phenotype	2

## Sheet: Fig. 5
Figure 5				Risk of bias assessments for each paper category. Bias was assessed using Covidence’s Cochrane risk of bias tool. For sequence generation, allocation concealment, and blinding categories, raters had the option of selecting high quality (green), low quality (orange), not reported (red), or that a decision could not be made because of primary trial was referenced in methods (yellow). For incomplete…
Sequence Generation
	Primary Trial	Follow-up	Precision
High quality	35	2	0
Low quality/poor design	1	0	0
Low quality/data not provided	17	0	0
Reference to Primary Study	0	6	14
Allocation Concealment
High quality	32	2	0
Low quality/poor design	1	0	0
Low quality/data not provided	20	0	0
Reference to Primary Study	0	6	14
Participants/Personnel blinding
High quality	39	5	3
Low quality/single or ineffective blinding	12	2	1
Low quality/data not provided	2	1	0
Reference to Primary Study	0	0	10
Outcome Assessment Blinding
High quality	11	2	2
Low quality/blinding did not occur	8	0	0
Low quality/data not provided	34	3	1
Reference to Primary Study	0	3	11
Incomplete Outcome Data
High quality	41	6	7
Low quality/poor design	0	0	0
Low quality/data not provided	11	2	7
Reference to Primary Study	0	0	0
Selective Reporting
High quality	46	6	3
Low quality/endpoint not defined	7	2	8
Low quality/data not provided	0	0	3
Reference to Primary Study	0	0	0
Other Sources of Bias
High quality	25	6	11
Low quality/bias identified but noted and considered	25	2	3
Low quality/other sources of bias obvious and not addressed	0	0	0
Reference to Primary Study	0	0	0
